# Supplementary material for: In silico Guided Drug Repurposing: Discovery of New Competitive and Non-competitive Inhibitors of Falcipain-2
Source: Front Chem. 2019 Aug 6;7:534. doi: 10.3389/fchem.2019.00534 (PMC6691349; doi:10.3389/fchem.2019.00534)
Supplement: Supplementary file 1 [file Data_Sheet_1.CSV]

Compound	SMILE	FP-2 IC50 (uM)	FP-2 inhibition rate at 10 uM (%)	FP-2 inhibition rate at 20 uM (%)
2	OCCCc1sc(\C=C\C(=O)CSCCCc2ccccc2)nc1CCc1ccccc1	6.6
3	OCCCc1sc(CCC(=O)CSCCCc2ccccc2)nc1CCc1ccccc1	>12.5
4	O=CCCc1sc(CCC(=O)CSCCCc2ccccc2)nc1CCc1ccccc1	39.1
5	CC(=O)OCc1nc(CCC(=O)CSCCCc2ccccc2)sc1CCc1ccccc1	>33
6	NC(=O)CCc1sc(CCC(=O)CSCCCc2ccccc2)nc1CCc1ccccc1	>33
8	NC(=O)CCc1sc(NC(=O)CSCCCc2ccccc2)nc1\C=C\c1ccccc1	15.3
9	OCc1nc(CCC(=O)CSCCCc2ccccc2)sc1CCc1ccccc1	>12.56
10	CC(=O)NCCCc1sc(CCC(=O)CSCCCc2ccccc2)nc1CCc1ccccc1	>33
14	CCCC\C(=N/NC(N)=S)c1ccc(Cl)c(Cl)c1	0.62
15	CC(C)(C)C(=N/NC(N)=S)\c1ccc(Cl)c(Cl)c1	0.5
16	NC(=S)N\N=C(/C1CCCCC1)c1ccc(Cl)c(Cl)c1	14
17	NC(=S)N\N=C(/C=C/c1ccccc1)\c1ccc(Cl)c(Cl)c1	0.47
18	NC(=S)N\N=C(/Cc1ccccc1)c1ccc(Cl)c(Cl)c1	8.4
19	Cc1ccc(cc1)C(=N/NC(N)=S)\c1ccc(Cl)c(Cl)c1	1.8
20	NC(=S)N\N=C(/C1CC1c1ccccc1)c1ccc(Cl)c(Cl)c1	0.64
21	NC(=S)N\N=C(/COc1ccccc1)c1ccc(Cl)c(Cl)c1	0.375
22	NC(=S)N\N=C(/CCc1ccccc1)c1ccc(Cl)c(Cl)c1	2.6
24	CCN(CC)Cc1c(O)ccc(C=O)c1O	>20
25	Oc1ccc(C=O)c(O)c1CN1CCCC1	>20
26	Oc1ccc(C=O)c(O)c1CN1CCCCC1	>20
27	Oc1ccc(C=O)c(O)c1CN1CCOCC1	>20
28	CN1CCN(Cc2c(O)ccc(C=O)c2O)CC1	>20
29	Oc1ccc(C=O)c(O)c1CN1CCN(CC1)c1ccnc2cc(Cl)ccc12	>20
30	CCN(CC)Cc1c(O)ccc(\C=N\NC(N)=S)c1O	11.07
31	NC(=S)N\N=C/c1ccc(O)c(CN2CCCC2)c1O	5.85
32	NC(=S)N\N=C/c1ccc(O)c(CN2CCCCC2)c1O	3.8
33	NC(=S)N\N=C/c1ccc(O)c(CN2CCOCC2)c1O	>20
34	CN1CCN(Cc2c(O)ccc(\C=N/NC(N)=S)c2O)CC1	18.22
35	NC(=S)N\N=C/c1ccc(O)c(CN2CCN(CC2)c2ccnc3cc(Cl)ccc23)c1O	2.25
36	NC(=O)N\N=C/c1ccc(O)c(CN2CCN(CC2)c2ccnc3cc(Cl)ccc23)c1O	>20
38	CCN(CC)c1c(O)ccc(\C=N\NC(=O)NCCNc2ccnc3cc(Cl)ccc23)c1C	2.6
39	Cc1c(\C=N\NC(=O)NCCNc2ccnc3cc(Cl)ccc23)ccc(O)c1N1CCCC1	0.72
40	Cc1c(\C=N\NC(=O)NCCNc2ccnc3cc(Cl)ccc23)ccc(O)c1N1CCCCC1	0.63
41	Cc1c(\C=N\NC(=O)NCCNc2ccnc3cc(Cl)ccc23)ccc(O)c1N1CCOCC1	>20
42	CN1CCN(CC1)c1c(O)ccc(\C=N\NC(=O)NCCNc2ccnc3cc(Cl)ccc23)c1C	>20
43	Oc1ccc(\C=N\NC(=O)NCCNc2ccnc3cc(Cl)ccc23)c(O)c1CN1CCN(CC1)c1ccnc2cc(Cl)ccc12	3.16
54	O=S(=O)(NCc1ccco1)c1ccc-2c(Cc3cc(ccc-23)S(=O)(=O)NCc2ccco2)c1	1.4
55	O=S(=O)(N1CCOCC1)c1ccc(s1)-c1ccc(s1)S(=O)(=O)N1CCOCC1	5.4
56	Fc1cccc(Cl)c1CO\N=C/NNC(=O)Cn1nnc(n1)-c1ccccc1	10.8
57	CCOC(=O)c1c2cc(OCC(=O)NCc3ccco3)ccc2n2ccccc12	13.8
58	COC(=O)c1ccsc1NC(=O)CN1CCN(CC1)S(=O)(=O)c1ccc(Cl)cc1	14.3
59	O=C(CCSSCCC(=O)NCc1ccccc1)NCc1ccccc1	15.3
60	Cc1ccc(cc1)S(=O)(=O)NC(=O)NCC1CCN(CC1)S(=O)(=O)c1ccccc1	19
61	Clc1ccc(CS(=O)(=O)Cc2nc(no2)-c2ccsc2)cc1	47.8
62	Cc1cccc(NC(=O)Cn2c(O)c(N=NC(=O)C(=O)NCc3ccccc3)c3ccccc23)c1	1.6
63	CN(C)S(=O)(=O)c1ccc(C)c(NS(=O)(=O)c2ccc(s2)-c2ccon2)c1	2.9
64	CCCS(=O)(=O)c1cscc1NC(=O)CSCCS(=O)(=O)c1ccc(Cl)cc1	3.4
65	CCCc1cc(O)nc(SCC(=O)NCCSCc2ccco2)n1	4.6
66	Cn1c(O)c(N=NC(=O)CCCCC(=O)N=Nc2c(O)n(C)c3ccccc23)c2ccccc12	6.5
67	COC(=O)c1sccc1NC(=O)CC(=O)Nc1ccsc1C(=O)OC	10.4
68	Cc1nc(C)nc(n1)N(CCS(=O)(=O)c1ccccc1)CCS(=O)(=O)c1ccccc1	13.2
69	Fc1ccc(CS(=O)(=O)CC(=N)NOC(=O)c2cccs2)cc1	50
70	Oc1nnc(SCC(=O)c2ccc3OCCOc3c2)n1Cc1ccco1	52.3
71	Cc1csc(Cn2nc(CC(=O)N\N=C\c3ccccc3)c3ccccc3c2=O)n1	54.3
72	CC(C)CC(NC(=O)C1OC1C(O)=O)C(=O)NCCCCNC(N)=N	0.015
73	OC1=C2Sc3cc(Cl)ccc3N=C2CCC1	40
74	CC1(C)CC(O)=C2Sc3cc(Cl)ccc3N=C2C1	30
75	OC1=C2Sc3cc(Cl)ccc3N=C2CC(C1)c1ccccc1	10
76	COc1cccc(c1)C1CC(O)=C2Sc3cc(Cl)ccc3N=C2C1	20
77	COc1ccc(cc1)C1CC(O)=C2Sc3cc(Cl)ccc3N=C2C1	10
78	COc1cccc(C2CC(O)=C3Sc4cc(Cl)ccc4N=C3C2)c1OC	10
79	COc1ccc(cc1OC)C1CC(O)=C2Sc3cc(Cl)ccc3N=C2C1	30
80	OC1=C2Sc3cc(Cl)ccc3N=C2CC(C1)c1ccc(Cl)cc1	4
81	OC1=C2Sc3cc(Cl)ccc3N=C2CC(C1)c1ccc(Cl)cc1Cl	10
82	CC1(C)CC(O)=C2Sc3cc(F)ccc3N=C2C1	60
83	OC1=C2Sc3cc(F)ccc3N=C2CC(C1)c1ccccc1	20
84	COc1cccc(c1)C1CC(O)=C2Sc3cc(F)ccc3N=C2C1	20
85	COc1cccc(C2CC(O)=C3Sc4cc(F)ccc4N=C3C2)c1OC	20
86	OC1=C2Sc3cc(F)ccc3N=C2CC(C1)c1ccc(Cl)cc1Cl	10
87	OC1=C2Sc3cc(F)ccc3N=C2CC(C1)c1ccc(Cl)cc1	5
88	COc1ccc(cc1OC)C1CC(O)=C2Sc3cc(F)ccc3N=C2C1	20
89	CC1(C)CC(O)=C2C(C1)=Nc1ccc(Cl)cc1S2(=O)=O	5
90	OC1=C2C(CC(C1)c1ccccc1)=Nc1ccc(Cl)cc1S2(=O)=O	4
91	COc1ccc(cc1)C1CC(O)=C2C(C1)=Nc1ccc(Cl)cc1S2(=O)=O	30
92	COc1cccc(C2CC(O)=C3C(C2)=Nc2ccc(Cl)cc2S3(=O)=O)c1OC	4
93	COc1ccc(cc1OC)C1CC(O)=C2C(C1)=Nc1ccc(Cl)cc1S2(=O)=O	50
94	OC1=C2C(CC(C1)c1ccc(Cl)cc1)=Nc1ccc(Cl)cc1S2(=O)=O	4
95	OC1=C2C(CC(C1)c1ccc(Cl)cc1Cl)=Nc1ccc(Cl)cc1S2(=O)=O	30
96	COc1cccc(c1)C1CC(=O)C2=C(C1)Nc1ccc(F)cc1S2(=O)=O	5
97	COc1ccc(cc1OC)C1CC(O)=C2C(C1)=Nc1ccc(F)cc1S2(=O)=O	5
98	OC1=C2C(CC(C1)c1ccc(Cl)cc1)=Nc1ccc(F)cc1S2(=O)=O	5
99	CC1(C)CC(O)=C2C(C1)=Nc1ccc(F)cc1S2(=O)=O	5
100	OC1OC(=O)C[C@@H]1NC(=O)CN1c2ccccc2C(=N[C@H](COC(=O)Nc2ccccc2)C1=O)c1ccccc1	21.54
101	OC1OC(=O)C[C@@H]1NC(=O)CN1c2ccccc2C(=N[C@H](COC(=O)Nc2cccc3ccccc23)C1=O)c1ccccc1	11.19
102	COc1ccc(NC(=O)OC[C@H]2N=C(c3ccccc3)c3ccccc3N(CC(=O)N[C@H]3CC(=O)OC3O)C2=O)cc1	8.79
103	OC1OC(=O)C[C@@H]1NC(=O)CN1c2ccccc2C(=N[C@H](COC(=O)Nc2ccc(Cl)cc2)C1=O)c1ccccc1	15.04
104	OC1OC(=O)C[C@@H]1NC(=O)CN1c2ccccc2C(=N[C@H](COC(=O)Nc2ccc(F)cc2)C1=O)c1ccccc1	16.34
105	OC1OC(=O)C[C@@H]1NC(=O)CN1c2ccccc2C(=N[C@H](COC(=O)Nc2ccc(F)cc2F)C1=O)c1ccccc1	13.51
106	OC1OC(=O)C[C@@H]1NC(=O)CN1c2ccccc2C(=N[C@H](COC(=O)Nc2c(F)cc(F)cc2Br)C1=O)c1ccccc1	19.15
107	Cc1cc(Cl)ccc1NC(=O)OC[C@H]1N=C(c2ccccc2)c2ccccc2N(CC(=O)N[C@H]2CC(=O)OC2O)C1=O	8.25
108	OC1OC(=O)C[C@@H]1NC(=O)CN1c2ccccc2C(=N[C@@H](COC(=O)Nc2ccc(Cl)cc2C(F)(F)F)C1=O)c1ccccc1	8.68
110	CC(C)C(NC(=O)OCc1ccccc1)C(=O)NC(Cc1ccccc1)C=O	5
111	C[C@@H]1CC[C@H]2[C@@H](C)[C@@H](Oc3ccc(\C=N\Nc4cc(C)nc5c(Br)cccc45)cc3)O[C@@H]3O[C@@]4(C)CC[C@@H]1[C@@]23OO4	0.84
112	C[C@@H]1CC[C@H]2[C@@H](C)[C@@H](Oc3ccc(\C=N\Nc4cc(C)nc5c(C)cccc45)cc3)O[C@@H]3O[C@@]4(C)CC[C@@H]1[C@@]23OO4	2.28
113	C[C@@H]1CC[C@H]2[C@@H](C)[C@@H](Oc3ccc(\C=N\Nc4cc(C)nc5c(C)c(Cl)ccc45)cc3)O[C@@H]3O[C@@]4(C)CC[C@@H]1[C@@]23OO4	0.21
114	C[C@@H]1CC[C@H]2[C@@H](C)[C@@H](Oc3ccc(\C=N\Nc4cc(C)nc5ccc(Cl)cc45)cc3)O[C@@H]3O[C@@]4(C)CC[C@@H]1[C@@]23OO4	0.15
115	C[C@@H]1CC[C@H]2[C@@H](C)[C@@H](Oc3ccc(\C=N\Nc4cc(C)nc5c(C)ccc(Cl)c45)cc3)O[C@@H]3O[C@@]4(C)CC[C@@H]1[C@@]23OO4	0.39
116	CCc1cccc2c(N\N=C\c3ccc(O[C@H]4O[C@@H]5O[C@@]6(C)CC[C@H]7[C@H](C)CC[C@@H]([C@H]4C)[C@@]57OO6)cc3)cc(C)nc12	0.52
117	C[C@@H]1CC[C@H]2[C@@H](C)[C@@H](Oc3ccc(\C=N\Nc4cc(C)nc5c(F)cccc45)cc3)O[C@@H]3O[C@@]4(C)CC[C@@H]1[C@@]23OO4	0.28
118	C[C@@H]1CC[C@H]2[C@@H](C)[C@@H](Oc3ccc(\C=N\Nc4cc(C)nc5ccc(F)cc45)cc3)O[C@@H]3O[C@@]4(C)CC[C@@H]1[C@@]23OO4	0.67
119	C[C@@H]1CC[C@H]2[C@@H](C)[C@@H](Oc3ccc(\C=N\Nc4cc(C)nc5ccccc45)cc3)O[C@@H]3O[C@@]4(C)CC[C@@H]1[C@@]23OO4	0.89
120	COc1ccc2nc(C)cc(N\N=C\c3ccc(O[C@H]4O[C@@H]5O[C@@]6(C)CC[C@H]7[C@H](C)CC[C@@H]([C@H]4C)[C@@]57OO6)cc3)c2c1	0.29
121	C[C@@H]1CC[C@H]2[C@@H](C)[C@@H](Oc3ccc(\C=N\Nc4cc(C)nc5ccc(Br)cc45)cc3)O[C@@H]3O[C@@]4(C)CC[C@@H]1[C@@]23OO4	0.26
122	C[C@@H]1CC[C@H]2[C@@H](C)[C@@H](Oc3ccc(\C=N\Nc4cc(C)nc5cc(Cl)ccc45)cc3)O[C@@H]3O[C@@]4(C)CC[C@@H]1[C@@]23OO4	0.17
123	C[C@@H]1CC[C@H]2[C@@H](C)[C@@H](Oc3ccc(\C=N\Nc4cc(C)nc5c(C)c(C)ccc45)cc3)O[C@@H]3O[C@@]4(C)CC[C@@H]1[C@@]23OO4	0.84
124	C[C@@H]1CC[C@H]2[C@@H](C)[C@@H](Oc3ccc(\C=N\Nc4cc(C)nc5ccc(C)cc45)cc3)O[C@@H]3O[C@@]4(C)CC[C@@H]1[C@@]23OO4	0.78
125	CC(C)C[C@H](NC(=O)[C@H]1O[C@@H]1C(O)=O)C(=O)NCCCCN=C(N)N	0.02
127	CC(=NNC(N)=S)c1ccc(cc1)-c1ccccc1	10
128	CC(=NNC(N)=S)c1ccc(Nc2ccccc2)cc1	>20
129	CC(=NNC(=S)N1CCCCC1)c1cccc(Br)c1	>20
130	C\C(=N/NC(N)=S)c1ccccn1	>20
131	CSC(=S)N\N=C(/C)c1ccccn1	>20
132	CC(=O)c1cccc(n1)C(C)=NNC(N)=S	>20
133	O=C1Nc2ccccc2C1=O	>50
134	Cc1ccc2NC(=O)C(=O)c2c1	>50
135	Fc1ccc2NC(=O)C(=O)c2c1	>50
136	Clc1ccc2NC(=O)C(=O)c2c1	>50
137	Brc1ccc2NC(=O)C(=O)c2c1	>50
138	Ic1ccc2NC(=O)C(=O)c2c1	>50
139	[O-][N+](=O)c1ccc2NC(=O)C(=O)c2c1	42.6
140	FC(F)(F)Oc1ccc2NC(=O)C(=O)c2c1	>50
141	Cc1cc2C(=O)C(=O)Nc2c(C)c1	>50
142	NC(=S)N=Nc1c(O)[nH]c2ccccc12	38.8
143	Cc1ccc2[nH]c(O)c(N=NC(S)=N)c2c1	43.9
144	NC(=S)N=Nc1c(O)[nH]c2ccc(F)cc12	38.6
145	NC(=S)N=Nc1c(O)[nH]c2ccc(Cl)cc12	32.8
146	NC(=S)N=Nc1c(O)[nH]c2ccc(Br)cc12	29.6
147	NC(=S)N=Nc1c(O)[nH]c2ccc(I)cc12	28.7
148	NC(=S)N=Nc1c(O)[nH]c2ccc(cc12)[N+]([O-])=O	4.4
149	Cc1cc(C)c2[nH]c(O)c(N=NC(S)=N)c2c1	13.2
150	Cc1cc(Cl)cc2c(N=NC(S)=N)c(O)[nH]c12	9.4
151	CN1C(=O)C(=O)c2ccccc12	51
152	O=C1N(c2ccccc2C1=O)c1ccccc1	51
153	O=C1N(Cc2ccccc2)c2ccccc2C1=O	51
154	O=C1N(c2ccccc2C1=O)S(=O)(=O)c1ccccc1	51
155	O=C(N1C(=O)C(=O)c2ccccc12)c1ccccc1	51
156	O=C(OCc1ccccc1)N1C(=O)C(=O)c2ccccc12	51
157	Cc1ccc2N(Cc3cc(C)ccc3C)C(=O)C(=O)c2c1	51
158	Cc1ccc2N(Cc3ccc(Cl)cc3)C(=O)C(=O)c2c1	51
159	COc1cccc(CN2C(=O)C(=O)c3cc(C)ccc23)c1	20.9
160	Cc1ccc2N(Cc3ccccc3-c3ccccc3)C(=O)C(=O)c2c1	9.2
161	Clc1ccc(CN2C(=O)C(=O)c3cc(Cl)ccc23)cc1	31.2
162	COc1cccc(CN2C(=O)C(=O)c3cc(Cl)ccc23)c1	34.6
163	Clc1ccc2N(Cc3ccccc3)C(=O)C(=O)c2c1	46.9
164	Clc1ccc2N(C(=O)OCc3ccccc3)C(=O)C(=O)c2c1	51
183	CC(=O)N[C@@H](Cc1ccccc1)C(=O)N[C@@H](Cc1ccccc1)\C=C1/CCCN(c2ccccc2)S1(=O)=O	26.5
184	CC(C)C[C@H](NC(=O)N1CCOCC1)C(=O)N[C@@H](Cc1ccccc1)\C=C1/CCN(Cc2ccccc2)S1(=O)=O	48.4
185	CC(C)C[C@H](NC(=O)N1CCOCC1)C(=O)N[C@@H](Cc1ccccc1)\C=C1/CCCN(c2ccccc2)S1(=O)=O	31.4
187	CC(C)C[C@H](NC(=O)N1CCOCC1)C(=O)N[C@@H](Cc1ccccc1)\C=C1\CCCN(Cc2ccccc2)S1(=O)=O	23.6
188	CC(C)CC(NC(=O)N1CCOCC1)C(=O)NC(CCc1ccccc1)\C=C\S(=O)(=O)c1ccccc1	0.003
192	C\C(CC(=O)c1ccc(Cl)c(Cl)c1)=N/NC(=S)NCCNc1ccnc2cc(Cl)ccc12	2.415
193	C\C(CC(=O)c1ccc(Cl)c(Cl)c1)=N/NC(=S)NCCCNc1ccnc2cc(Cl)ccc12	4.416
198	C\C(CC(=O)c1ccc(Br)cc1)=N/NC(=S)NCCNc1ccnc2cc(Cl)ccc12	12.932
199	C\C(CC(=O)c1ccc(Br)cc1)=N/NC(=S)NCCCNc1ccnc2cc(Cl)ccc12	>20
200	OC(=O)c1ccccc1N\N=C\c1ccc(\C=N\Nc2ccccc2C(O)=O)cc1	1
201	Oc1ccc(\C=N\c2ccc(\N=C\c3ccc(O)cc3O)c(Cl)c2)c(O)c1	2.1
202	Oc1ccccc1C(=O)N\N=C\c1ccc(\C=N\NC(=O)c2ccccc2O)cc1	2.2
203	C\C(=N/NS(=O)(=O)c1ccc(C)cc1)c1c(O)c2ccccc2oc1=O	3.9
204	Oc1cccc(\C=N\c2cccc3c(cccc23)\N=C/c2cccc(O)c2O)c1O	4.6
205	COC(=O)c1ccccc1NC(=O)COC(=O)CSc1nc(C)cc(C)n1	6.2
206	O=C(NCc1ccc(\C=c2\sc3=NCCn3c2=O)o1)C(=O)Nc1ccccc1	6.2
207	Oc1ccccc1\C=N\NC(=O)c1cccc(n1)C(=O)N\N=C\c1ccccc1O	7
208	Cc1cccc(NC(=O)CCC(=O)N\N=C\c2cc(Cl)ccc2O)c1	7.5
209	O=C(CSc1nnnn1-c1ccccc1)Nc1ccc(cc1)-n1cnnn1	7.5
210	CCCS(=O)(=O)N1CCN(CC1)S(=O)(=O)c1ccc2ccccc2c1	12.4
211	O=C(CN1C(=O)\C(=N/NC(=O)c2ccncc2)c2ccccc12)Nc1ccccc1	40.9
212	Fc1ccc(NC(=O)COc2ccc(\C=N/NC(=O)CC#N)cc2)cc1	5.7
213	Oc1ccc(\C=N\CC\N=C\c2ccc(O)cc2O)c(O)c1	20.8
214	Oc1ccc(Nc2nc(cs2)-c2cccnc2)cc1	22.5
215	O=C(CNC(=O)[C@@H]1COc2ccccc2O1)N\N=C\c1cccs1	26.6
216	O=C(Cn1nnc(n1)-c1ccccc1)N\N=C1/C(=O)Nc2ccccc12	27.3
217	Oc1ccc(\C=N/NC(=O)Cc2nnc(NC(=O)c3ccccc3)s2)cc1O	31.1
218	CCOP(=O)(CC(=O)NNC(=O)Nc1cccc2ccccc12)OCC	53.4
219	OC[C@H](O)\C=N\Nc1nc(Nc2ccccc2)nc(n1)N1CCCCC1	54.6
220	CCCc1cc(O)nc(SCC(=O)Nc2ccccc2)n1	59.9
221	Oc1ccc(\C=N\NC(=O)CSc2ccc3ccccc3n2)c(O)c1	63.4
222	OC[C@@H](O)\C=N\Nc1nc(Nc2ccccc2)nc(Nc2ccccc2)n1	>50
223	Oc1cccc(NC(=O)c2cccc(c2)S(=O)(=O)Nc2cccc(O)c2)c1	>50
224	COC1=CC(=O)N([C@H]1C)C(=O)\C=C\[C@H](C)NC(=O)[C@H](CC(C)C)NC(=O)[C@H](CC(C)C)NC(=O)[C@H](C(C)C)N(C)C	0.00678
225	CO[C@H]1CC(=O)N([C@H]1C)C(=O)\C=C\[C@H](C)NC(=O)[C@H](CC(C)C)NC(=O)[C@H](CC(C)C)NC(=O)[C@H](C(C)C)N(C)C	0.00281
226	COC1=CC(=O)N([C@H]1C)C(=O)CC[C@H](C)NC(=O)[C@H](CC(C)C)NC(=O)[C@H](CC(C)C)NC(=O)[C@H](C(C)C)N(C)C	3.71
227	CC[C@H](C)[C@H](N(C)C)C(=O)N[C@@H](CC(C)C)C(=O)N[C@@H](CC(C)C)C(=O)N[C@@H](C(C)C)C(=O)N[C@@H](C)\C=C\C(=O)N[C@@H](C)C(=O)NCc1ccccc1	>50
228	CC[C@H](C)[C@H](N(C)C)C(=O)N[C@@H](CC(C)C)C(=O)N[C@@H](CC(C)C)C(=O)N[C@@H](C)\C=C\C(=O)N[C@@H](C)C(=O)NCc1ccccc1	10.5
229	CC[C@H](C)[C@H](N(C)C)C(=O)N[C@@H](CC(C)C)C(=O)N[C@@H](CC(C)C)C(=O)N[C@@H](C)\C=C\C(=O)N[C@@H](C)C(=O)N1C[C@@H](O)C[C@H]1C(=O)OC	7.7
231	CC(C)C[C@H](NC(=O)[C@H](CC(C)C)NC(=O)[C@H](C(C)C)N(C)C)C(=O)N[C@@H](C)\C=C\C(=O)N[C@@H](C)C(=O)Nc1nccs1	2.5
232	CC(C)C[C@H](NC(=O)[C@H](CC(C)C)NC(=O)[C@@H](C(C)C)N(C)C)C(=O)N[C@@H](C)\C=C\C(=O)N[C@@H](C)C(=O)NCc1ccccc1	3.4
233	CC(C)C[C@H](NC(=O)[C@H](CC(C)C)NC(=O)[C@@H]1CCCN1C)C(=O)N[C@@H](C)\C=C\C(=O)N[C@@H](C)C(=O)NCc1ccccc1	6
234	CC[C@H](C)[C@H](N(C)C)C(=O)N[C@@H](CC(C)C)C(=O)N[C@@H](CC(C)C)C(=O)N[C@@H](C(C)C)C(=O)N[C@@H](C)\C=C\C(=O)N[C@@H](C)C(=O)N1C[C@@H](O)C[C@H]1C(=O)OC	>50
235	CO[C@H]1CC(=O)N([C@H]1C)C(=O)CC[C@H](C)NC(=O)[C@H](CC(C)C)NC(=O)[C@H](CC(C)C)NC(=O)[C@H](C(C)C)N(C)C	>50
236	COC1=CC(=O)N(C1)C(=O)\C=C\[C@H](C)NC(=O)[C@H](CC(C)C)NC(=O)[C@H](CC(C)C)NC(=O)[C@H](C(C)C)N(C)C	0.0248
237	COC1=CC(=O)N([C@H]1C(C)C)C(=O)\C=C\[C@H](C)NC(=O)[C@H](CC(C)C)NC(=O)[C@H](CC(C)C)NC(=O)[C@H](C(C)C)N(C)C	0.00952
238	COC1=CC(=O)N([C@H]1Cc1ccc(O)cc1)C(=O)\C=C\[C@H](C)NC(=O)[C@H](CC(C)C)NC(=O)[C@H](CC(C)C)NC(=O)[C@H](C(C)C)N(C)C	0.00525
239	COC1=CC(=O)N([C@H]1Cc1c[nH]c2ccccc12)C(=O)\C=C\[C@H](C)NC(=O)[C@H](CC(C)C)NC(=O)[C@H](CC(C)C)NC(=O)[C@H](C(C)C)N(C)C	0.012
240	CC(C)C[C@H](NC(=O)[C@H](CC(C)C)NC(=O)[C@H](C(C)C)N(C)C)C(=O)N[C@@H](C)\C=C\C(=O)N1CC(OCc2ccccc2)=CC1=O	0.00959
241	CC(C)C[C@H](NC(=O)[C@H](CC(C)C)NC(=O)[C@H](C(C)C)N(C)C)C(=O)N[C@@H](C)\C=C\C(=O)N1[C@@H](C(C)C)C(OCc2ccccc2)=CC1=O	0.00686
242	CC1CC(NCC(=O)NCN2CCOCC2)C(=O)N(C\C=C\S(=O)(=O)c2ccccc2)C1	0.035
243	CC1CC(NCC(=O)N2CCCC2CO)C(=O)N(C\C=C\S(=O)(=O)c2ccccc2)C1	0.027
244	CC1CC(NCC(=O)N2CCN(C)CC2)C(=O)N(C\C=C\S(=O)(=O)c2ccccc2)C1	0.0087
245	CC1CC(NCC(=O)N2CCN(CCO)CC2)C(=O)N(C\C=C\S(=O)(=O)c2ccccc2)C1	0.0092
246	CC1CC(NCC(=O)N2CCOCC2)C(=O)N(C\C=C\S(=O)(=O)c2ccccc2)C1	0.0035
247	CCOC(=O)C1CCN(CC1)C(=O)CNC1CC(C)CN(C\C=C\S(=O)(=O)c2ccccc2)C1=O	0.0069
248	CC1CC(NCC(=O)N2CCC(O)CC2)C(=O)N(C\C=C\S(=O)(=O)c2ccccc2)C1	0.0099
249	CC1CC(NCC(=O)N2CCC(CC2)N2CCCC2)C(=O)N(C\C=C\S(=O)(=O)c2ccccc2)C1	0.0067
250	CC1CC(NCS(=O)(=O)c2ccccc2)C(=O)N(C\C=C\S(=O)(=O)c2ccccc2)C1	0.14
251	CC(C)CC(NCC(=O)N1CCN(C)CC1)C(=O)N[C@@H](CCc1ccccc1)\C=C\S(=O)(=O)NOCc1ccccc1	0.0023
252	CC1CC(NCC(=O)N2CCOCC2)C(=O)N(C1)[C@@H](CCc1ccccc1)\C=C\S(=O)(=O)NOCc1ccccc1	0.0022
253	CC(C)CCNC(=O)CNC1CC(C)CN([C@@H](CCc2ccccc2)\C=C\S(=O)(=O)NOCc2ccccc2)C1=O	0.025
254	CC1CC(NCC(=O)NCCN2CCOCC2)C(=O)N(C1)[C@@H](CCc1ccccc1)\C=C\S(=O)(=O)NOCc1ccccc1	0.014
255	CC1CC(NCC(=O)NCCCCCO)C(=O)N(C1)[C@@H](CCc1ccccc1)\C=C\S(=O)(=O)NOCc1ccccc1	0.016
256	CC1CC(NCC(=O)N2CCCC2CO)C(=O)N(C1)[C@@H](CCc1ccccc1)\C=C\S(=O)(=O)NOCc1ccccc1	0.0036
257	CC1CC(NCC(=O)N2CCN(CCO)CC2)C(=O)N(C1)[C@@H](CCc1ccccc1)\C=C\S(=O)(=O)NOCc1ccccc1	0.0025
258	CCOC(=O)C1CCN(CC1)C(=O)CNC1CC(C)CN([C@@H](CCc2ccccc2)\C=C\S(=O)(=O)NOCc2ccccc2)C1=O	0.0022
259	CC1CC(NCC(=O)NS(=O)(=O)c2ccccc2)C(=O)N(C1)[C@@H](CCc1ccccc1)\C=C\S(=O)(=O)NOCc1ccccc1	0.016
260	COc1ccc(OS(=O)(=O)\C=C\C(CCc2ccccc2)NC(=O)C(CC(C)C)NC(=O)N2CCOCC2)cc1	0.0007
261	COc1ccc(OS(=O)(=O)\C=C\C(CCc2ccccc2)NC(=O)C(CC(C)C)NC(=O)N2CCN(C)CC2)cc1	0.0019
262	CCOC(=O)C1CCN(CC1)C(=O)NC(CC(C)C)C(=O)NC(CCc1ccccc1)\C=C\S(=O)(=O)Oc1ccc(OC)cc1	0.0009
263	CC(C)CC(NC(=O)N1CCOCC1)C(=O)NC(CCc1ccccc1)\C=C\S(=O)(=O)Oc1ccc(F)cc1	0.0007
264	CC(C)CC(NC(=O)N1CCN(C)CC1)C(=O)NC(CCc1ccccc1)\C=C\S(=O)(=O)Oc1ccc(F)cc1	0.021
265	CCOC(=O)C1CCN(CC1)C(=O)NC(CC(C)C)C(=O)NC(CCc1ccccc1)\C=C\S(=O)(=O)Oc1ccc(F)cc1	0.0009
266	CC(C)CC(NC(=O)N1CCOCC1)C(=O)NC(CCc1ccccc1)\C=C\S(=O)(=O)Oc1ccccc1	0.0007
267	CC(C)CC(NC(=O)N1CCN(C)CC1)C(=O)NC(CCc1ccccc1)\C=C\S(=O)(=O)Oc1ccccc1	0.35
268	CCOC(=O)C1CCN(CC1)C(=O)NC(CC(C)C)C(=O)NC(CCc1ccccc1)\C=C\S(=O)(=O)Oc1ccccc1	0.0007
269	CC(C)CC(NC(=O)N1CCCC1CO)C(=O)NC(CCc1ccccc1)\C=C\S(=O)(=O)Oc1ccccc1	0.0008
270	CC(C)CC(NC(=O)N1CCCC1CO)C(=O)NC(CCc1ccccc1)\C=C\S(=O)(=O)Oc1ccc(F)cc1	0.0009
271	COc1ccc(OS(=O)(=O)\C=C\C(CCc2ccccc2)NC(=O)C(CC(C)C)NC(=O)N2CCCC2CO)cc1	0.0009
272	O=C(CNC(Cc1ccccc1)C(=O)N[C@@H](CCc1ccccc1)\C=C\S(=O)(=O)NOCc1ccccc1)NCN1CCOCC1	0.11
273	CC(C)CCNC(=O)CNC(Cc1ccccc1)C(=O)N[C@@H](CCc1ccccc1)\C=C\S(=O)(=O)NOCc1ccccc1	0.12
274	OCC1CCCN1C(=O)CNC(Cc1ccccc1)C(=O)N[C@@H](CCc1ccccc1)\C=C\S(=O)(=O)O[Ar]	0.071
275	OCCCCCNC(=O)CNC(Cc1ccccc1)C(=O)N[C@@H](CCc1ccccc1)\C=C\S(=O)(=O)NOCc1ccccc1	0.12
276	CN1CCN(CC1)C(=O)CNC(Cc1ccccc1)C(=O)N[C@@H](COc1ccccc1)\C=C\S(=O)(=O)NOCc1ccccc1	0.12
277	CCOC(=O)C1CCN(CC1)C(=O)CNC(Cc1ccccc1)C(=O)N[C@@H](COc1ccccc1)\C=C\S(=O)(=O)NOCc1ccccc1	0.056
278	CC(C)CCNC(=O)CNC(Cc1ccccc1)C(=O)N[C@@H](COc1ccccc1)\C=C\S(=O)(=O)NOCc1ccccc1	0.29
279	O=C(CNC(Cc1ccccc1)C(=O)N[C@@H](COc1ccccc1)\C=C\S(=O)(=O)NOCc1ccccc1)NCC1CCCCC1	0.23
280	O=C(CNC(Cc1ccccc1)C(=O)N[C@@H](COc1ccccc1)\C=C\S(=O)(=O)NOCc1ccccc1)NCc1ccccc1	0.13
281	OCC(=O)[C@H](CCc1ccccc1)NC(=O)[C@@H]1CCCN1C(=C)OCc1ccccc1	>50
282	C=C(OCc1ccccc1)N1CCC[C@H]1C(=O)N[C@@H](CCc1ccccc1)C(=O)CSCCCc1ccccc1	48.13
283	CC(=O)SCC(=O)[C@H](CCc1ccccc1)NC(=O)[C@@H]1CCCN1C(=C)OCc1ccccc1	>50
284	CC(=O)OCC(=O)[C@H](CCc1ccccc1)NC(=O)[C@@H]1COC(C)(C)N1C(=O)OCc1ccccc1	>50
285	CC1(C)OC[C@H](N1C(=O)OCc1ccccc1)C(=O)N[C@@H](CCc1ccccc1)C(=O)CO	>50
288	OCC(=O)[C@H](CCc1ccccc1)NC(=O)[C@@H]1CCCC[C@@H]1NC(=O)OCc1ccccc1	>50
289	OCC(=O)[C@H](CCc1ccccc1)NC(=O)[C@@H]1CCC[C@@H]1NC(=O)OCc1ccccc1	>50
290	CC(=O)OCC(=O)[C@H](CCc1ccccc1)NC(=O)[C@@H]1Cc2ccccc2CN1C(=O)OCc1ccccc1	>50
291	OCC(=O)[C@H](CCc1ccccc1)NC(=O)[C@@H]1Cc2ccccc2CN1C(=O)OCc1ccccc1	>50
292	OCC(=O)[C@H](CCc1ccccc1)NC(=O)C1(CCC(=O)CC1)N(=O)OCc1ccccc1	>50
293	CC(=O)OCC(=O)[C@H](CCc1ccccc1)NC(=O)C1(CCSCC1)N(=O)OCc1ccccc1	33.86
294	OCC(=O)[C@H](CCc1ccccc1)NC(=O)C1(CCSCC1)N(=O)OCc1ccccc1	3.25
295	CC(=O)OCC(=O)[C@H](CCc1ccccc1)NC(=O)[C@H](CCc1ccccc1)NC(=O)OCc1ccccc1	29.67
296	OCC(=O)[C@H](CCc1ccccc1)NC(=O)[C@H](CCc1ccccc1)NC(=O)OCc1ccccc1	30.08
297	CC(=O)OCC(=O)[C@H](CCc1ccccc1)NC(=O)C1C2CC(C=C2)C1NC(=O)OCc1ccccc1	>50
298	OCC(=O)[C@H](CCc1ccccc1)NC(=O)C1C2CC(C=C2)C1NC(=O)OCc1ccccc1	33.64
299	OCC(=O)[C@H](CCc1ccccc1)NC(=O)[C@@H]1C[C@@H](O)CN1C(=O)OCc1ccccc1	0.08
300	O[C@@H]1C[C@H](N(C1)C(=O)OCc1ccccc1)C(=O)N[C@@H](CCc1ccccc1)C(=O)CSCCCc1ccccc1	1.1
301	CC(=O)SCC(=O)[C@H](CCc1ccccc1)NC(=O)[C@@H]1C[C@@H](O)CN1C(=O)OCc1ccccc1	>50
302	O[C@@H]1C[C@H](N(C1)C(=O)OCc1ccccc1)C(=O)N[C@@H](CCc1ccccc1)C(=O)CN1CCOC1	>50
303	Cc1ccc(Sc2ccc(NC(=O)n3nc(C(O)=O)c4ccccc4c3=O)cc2)c(C)c1	1.39
304	Cc1cc(NC(=O)Cn2nnc(n2)-c2ccc(NC(=O)c3ccc(F)cc3)cc2)no1	2.18
305	CCOc1cccc(c1)C1=C(C(=O)c2ccc3OCCOc3c2)C(=O)C(=O)N1c1nc2ccc(OC)cc2s1	3.26
306	O=C(CSc1nnc(Cc2ccccc2)n1-c1ccccc1)N1CCc2ccccc12	4.59
307	[H][C@](Cc1ccccc1)(N1COc2ccc3c(oc(C)c(-c4ccc5OCCOc5c4)c3=O)c2C1)C(=O)OC	7.51
308	Cc1nonc1NC(=O)CSc1nc(nc2ccccc12)C1(C)CC2CC3CC(C2)C13	7.85
309	COc1ccc(cc1)C(=O)Nc1ccc2nc(SCC(=O)c3ccccc3)sc2c1	10.32
310	Fc1ccc(cc1)-c1cc(nc(SCC(=O)c2cccs2)c1C#N)-c1cccs1	11.58
311	C[C@@H](Sc1nc2CCCCc2n1C(=O)c1ccc(NC(C)=O)cc1)C(=O)c1ccc(Cl)cc1	11.86
312	OC(=O)c1ccccc1NC(=O)C(=O)\C=C(/O)c1ccccc1NC1=CC(=O)C(=O)c2ccccc12	15.11
313	Cc1ccc(C)c(c1)C1[C@@H](N2C(C=Cc3ccccc23)C1(C#N)C#N)C(=O)c1ccccc1	20.87
314	CCOc1ccc2nc(NC(=O)C(\O)=C(/c3cnc4ccccc4n3)[N+]([O-])=O)sc2c1	23.81
315	CC1=C(C(c2cccs2)C(C#N)=C(N1)SCC(=O)c1ccc(Cl)cc1)C(=O)Nc1ccccc1C	25.25
316	O=C(NC(c1ccccc1)c1ccccc1)[C@H](N1CC(=O)C1)c1ccc2OCOc2c1	25.96
317	COc1ccc(cc1)-c1nc(SCC(=O)c2ccc(Cl)cc2)[nH]c1-c1ccc(OC)cc1	25.99
318	O=C([C@@H]1Nc2ccccc2-c2nnc(SCc3ccccc3)nc2O1)c1ccccc1	28.66
319	OC(=O)c1ccccc1NC(=O)CSc1nc2scc(-c3ccco3)c2c(=O)n1-c1ccccc1	32.85
320	FC(F)(F)c1cccc(NC(=O)CSC2=N\C(=C\c3ccccc3)C(=O)N2c2ccccc2)c1	37.34
321	CN1CCN(CC1)C(=S)SCC(=O)NC1c2ccccc2-c2ccccc12	44.94
322	COC(=O)CC(=O)CSc1nc(cc(-c2ccc(OC)cc2)c1C#N)-c1cccs1	46.97
323	CC(=O)CSc1nnc(CN2C(C(N=C2c2cccs2)c2ccccc2)c2ccccc2)n1C	49.18
324	CC(C)(C)c1cc(cc(c1O)C(C)(C)C)C(=O)Cn1c2ccccc2n(CC=C)c1=N	>50
325	COc1ccc(cc1)C(=O)\C=C\c1ccccc1OCC#C	>100
326	COc1ccc(C(=O)\C=C\c2ccccc2OCC#C)c(OC)c1	>100
327	COc1ccc(C(=O)\C=C\c2ccccc2OCC#C)c(OC)c1OC	>100
328	COc1ccc(cc1)C(=O)\C=C\c1cccc(OCC#C)c1	>100
329	COc1ccc(C(=O)\C=C\c2cccc(OCC#C)c2)c(OC)c1	>100
330	COc1ccc(C(=O)\C=C\c2cccc(OCC#C)c2)c(OC)c1OC	19
331	COc1ccc(cc1)C(=O)\C=C\c1ccc(OCC#C)cc1	>100
332	COc1ccc(C(=O)\C=C\c2ccc(OCC#C)cc2)c(OC)c1	>100
333	COc1ccc(C(=O)\C=C\c2ccc(OCC#C)cc2)c(OC)c1OC	>100
334	COc1ccc(\C=C\C(=O)c2ccccc2OCC#C)cc1	>100
335	COc1ccc(\C=C\C(=O)c2ccccc2OCC#C)c(OC)c1	>100
336	COc1ccc(\C=C\C(=O)c2ccccc2OCC#C)c(OC)c1OC	>100
337	COc1ccc(\C=C\C(=O)c2cccc(OCC#C)c2)cc1	>100
338	COc1ccc(\C=C\C(=O)c2cccc(OCC#C)c2)c(OC)c1	>100
339	COc1ccc(\C=C\C(=O)c2cccc(OCC#C)c2)c(OC)c1OC	>100
340	COc1ccc(\C=C\C(=O)c2ccc(OCC#C)cc2)cc1	>100
341	COc1ccc(\C=C\C(=O)c2ccc(OCC#C)cc2)c(OC)c1	>100
342	COc1ccc(\C=C\C(=O)c2ccc(OCC#C)cc2)c(OC)c1OC	>100
348	CN(C)C=C1C(=O)Nc2ccccc12	>50
349	CN(C)C=C1C(=O)Nc2ccc(Cl)cc12	>50
350	CN(C)C=C1C(=O)Nc2cc(Cl)ccc12	>50
351	CN(C)C=C1C(=O)Nc2c1cccc2Cl	>50
352	CN(C)C=C1C(=O)N(C)c2ccccc12	>50
353	O=C1Nc2ccccc2C1=CSCc1ccccc1	>50
354	O=C1Nc2ccccc2C1=CNc1ccccc1	>50
355	CCOC(=O)CNC=C1C(=O)Nc2ccccc12	>50
356	CCOC(=O)[C@H](Cc1ccccc1)NC=C1C(=O)Nc2ccccc12	>50
357	CC(C)CCNC(=O)[C@H](CC(C)C)NC=C1C(=O)Nc2ccccc12	>50
358	CC(C)CCNC(=O)[C@H](CC(C)C)NC=C1C(=O)Nc2ccc(Cl)cc12	44.1
359	CC(C)CCNC(=O)[C@H](CC(C)C)NC=C1C(=O)Nc2cc(Cl)ccc12	48.5
360	CC(C)CCNC(=O)[C@H](CC(C)C)NC=C1C(=O)Nc2c1cccc2Cl	42.1
361	CC(C)CCNC(=O)[C@H](CC(C)C)NC=C1C(=O)N(C)c2ccccc12	51
362	CC(C)CCNC(=O)CNC=C1C(=O)Nc2ccccc12	51
363	CC(C)CCNC(=O)[C@H](CCc1ccccc1)NC=C1C(=O)Nc2ccccc12	49.9
364	CC(C)CCNC(=O)[C@H](Cc1ccccc1)NC=C1C(=O)Nc2ccc(Cl)cc12	43.3
365	CC(C)CCNC(=O)[C@H](CCc1ccccc1)NC=C1C(=O)Nc2c1cccc2Cl	44
366	Clc1ccc2c(NCCCNC=C3C(=O)Nc4ccccc34)ccnc2c1	>50
367	Clc1ccc2NC(=O)C(=CNCCCNc3ccnc4cc(Cl)ccc34)c2c1	>50
368	Clc1ccc2C(=CNCCCNc3ccnc4cc(Cl)ccc34)C(=O)Nc2c1	>50
369	Clc1ccc2c(NCCCNC=C3C(=O)Nc4c3cccc4Cl)ccnc2c1	>50
370	CN1C(=O)C(=CNCCCNc2ccnc3cc(Cl)ccc23)c2ccccc12	>50
375	Fc1cccc(c1)C(=O)N1CCN(CC(=O)Nc2ccccc2)CC1		No inhibition
376	Cc1ccc(cc1)C(=O)N1CCN(CC(=O)Nc2ccccc2)CC1		No inhibition
377	Clc1cccc(c1)C(=O)N1CCN(CC(=O)Nc2ccccc2)CC1		No inhibition
378	Cc1ccccc1C(=O)N1CCN(CC(=O)Nc2ccccc2)CC1		No inhibition
379	Clc1ccc(cc1)C(=O)N1CCN(CC(=O)Nc2ccccc2)CC1		No inhibition
380	COc1ccccc1C(=O)N1CCN(CC(=O)Nc2ccccc2)CC1		No inhibition
381	COc1ccc(cc1)C(=O)N1CCN(CC(=O)Nc2ccccc2)CC1		No inhibition
382	Brc1cccc(c1)C(=O)N1CCN(CC(=O)Nc2ccccc2)CC1		No inhibition
383	Brc1ccc(cc1)C(=O)N1CCN(CC(=O)Nc2ccccc2)CC1		No inhibition
384	FC(F)(F)c1cccc(c1)C(=O)N1CCN(CC(=O)Nc2ccccc2)CC1		No inhibition
385	FC(F)(F)c1ccccc1C(=O)N1CCN(CC(=O)Nc2ccccc2)CC1		No inhibition
386	FC(F)(F)c1ccc(cc1)C(=O)N1CCN(CC(=O)Nc2ccccc2)CC1		3
387	CCOc1cccc(c1)C(=O)N1CCN(CC(=O)Nc2ccccc2)CC1		No inhibition
388	CCOc1ccc(cc1)C(=O)N1CCN(CC(=O)Nc2ccccc2)CC1		No inhibition
389	Fc1ccc(cc1)C(=O)N1CCN(CC(=O)Nc2ccccc2)CC1		No inhibition
390	Clc1ccccc1C(=O)N1CCN(CC(=O)Nc2ccccc2)CC1		No inhibition
391	CCc1ccc(cc1)C(=O)N1CCN(CC(=O)Nc2ccccc2)CC1		5
392	O=C(CNc1ccccc1)N1CCN(CC1)C(=O)c1ccccc1	80.2
393	Fc1ccccc1C(=O)N1CCN(CC1)C(=O)CNc1ccccc1	90.7
394	Fc1ccc(cc1)C(=O)N1CCN(CC1)C(=O)CNc1ccccc1	>100
395	Clc1ccc(cc1)C(=O)N1CCN(CC1)C(=O)CNc1ccccc1	>100
396	FC(F)(F)c1ccc(cc1)C(=O)N1CCN(CC1)C(=O)CNc1ccccc1	>100
397	Cc1ccccc1C(=O)N1CCN(CC1)C(=O)CNc1ccccc1	55.6
398	Cc1cccc(c1)C(=O)N1CCN(CC1)C(=O)CNc1ccccc1	65.1
399	Cc1ccc(cc1)C(=O)N1CCN(CC1)C(=O)CNc1ccccc1	45.1
400	COc1ccccc1C(=O)N1CCN(CC1)C(=O)CNc1ccccc1	72.2
401	COc1cccc(c1)C(=O)N1CCN(CC1)C(=O)CNc1ccccc1	75.1
402	COc1ccc(cc1)C(=O)N1CCN(CC1)C(=O)CNc1ccccc1	75.5
403	CCc1ccccc1C(=O)N1CCN(CC1)C(=O)CNc1ccccc1	>100
404	CCc1cccc(c1)C(=O)N1CCN(CC1)C(=O)CNc1ccccc1	>100
405	CCc1ccc(cc1)C(=O)N1CCN(CC1)C(=O)CNc1ccccc1	48.7
406	CCOc1ccccc1C(=O)N1CCN(CC1)C(=O)CNc1ccccc1	49.1
407	CCOc1cccc(c1)C(=O)N1CCN(CC1)C(=O)CNc1ccccc1	>100
408	CCOc1ccc(cc1)C(=O)N1CCN(CC1)C(=O)CNc1ccccc1	>100
409	COc1cc(OC)c(C=C2SC(=O)N(CC(=O)N3CCN(CC3)c3ccccc3)C2=O)c(OC)c1	>50
410	COc1ccc(C=C2SC(=O)N(CC(=O)N3CCN(CC3)c3ccccc3)C2=O)c(OC)c1	>50
411	COc1cccc(C=C2SC(=O)N(CC(=O)N3CCN(CC3)c3ccccc3)C2=O)c1	>50
412	COc1ccc(C=C2SC(=O)N(CC(=O)N3CCN(CC3)c3ccccc3)C2=O)cc1	>50
413	Fc1ccc(C=C2SC(=O)N(CC(=O)N3CCN(CC3)c3ccccc3)C2=O)cc1	>50
414	FC(F)(F)Oc1ccc(C=C2SC(=O)N(CC(=O)N3CCN(CC3)c3ccccc3)C2=O)cc1	13.44
415	FC(F)(F)c1ccc(C=C2SC(=O)N(CC(=O)N3CCN(CC3)c3ccccc3)C2=O)cc1	18.04
416	Clc1ccccc1C=C1SC(=O)N(CC(=O)N2CCN(CC2)c2ccccc2)C1=O	15.8
417	Brc1ccccc1C=C1SC(=O)N(CC(=O)N2CCN(CC2)c2ccccc2)C1=O	23.88
418	CC(C)c1cccc(C=C2SC(=O)N(CC(=O)N3CCN(CC3)c3ccccc3)C2=O)c1	23.89
419	FC(F)(F)c1ccc(c(C=C2SC(=O)N(CC(=O)N3CCN(CC3)c3ccccc3)C2=O)c1)C(F)(F)F	35.28
420	FC(F)(F)Oc1ccccc1C=C1SC(=O)N(CC(=O)N2CCN(CC2)c2ccccc2)C1=O	35.28
421	FC(F)(F)Oc1cccc(C=C2SC(=O)N(CC(=O)N3CCN(CC3)c3ccccc3)C2=O)c1	44.97
422	Fc1cccc(C=C2SC(=O)N(CC(=O)N3CCN(CC3)c3ccccc3)C2=O)c1	33.25
423	Fc1ccc(C=C2SC(=O)N(CC(=O)N3CCN(CC3)c3ccccc3)C2=O)cc1F	>50
424	Clc1ccc(C=C2SC(=O)N(CC(=O)N3CCN(CC3)c3ccccc3)C2=O)cc1	>50
425	Clc1ccc(C=C2SC(=O)N(CC(=O)N3CCN(CC3)c3ccccc3)C2=O)c(Cl)c1	>50
426	OC(=O)c1cccc(C=C2SC(=O)N(CC(=O)N3CCN(CC3)c3ccccc3)C2=O)c1	>50
427	Cc1ccc(C=C2SC(=O)N(CC(=O)N3CCN(CC3)c3ccccc3)C2=O)cc1	45.71
428	Cc1cccc(C=C2SC(=O)N(CC(=O)N3CCN(CC3)c3ccccc3)C2=O)c1	45.33
429	O=C(CN1C(=O)SC(=Cc2ccccc2)C1=O)N1CCN(CC1)c1ccccc1	38.8
430	O=C(CN1C(=O)CSC1=O)N1CCN(CC1)c1ccccc1	>50
431	COc1cc(OC)c(C=C2SC(=O)N(CC(O)=O)C2=O)c(OC)c1	>50
432	COc1cc(OC)c(C=C2SC(=O)N(CC(=O)N3CCNCC3)C2=O)c(OC)c1	>50
433	COc1cc(OC)c(C=C2SC(=O)N(CC(=O)N3CCN(C)CC3)C2=O)c(OC)c1	>50
434	COc1cc(OC)c(C=C2SC(=O)N(CC(=O)N3CCN(CC3)C3CCCCC3)C2=O)c(OC)c1	>50
435	COc1cc(OC)c(C=C2SC(=O)N(CC(=O)N3CCN(CC3)c3ccncc3)C2=O)c(OC)c1	>50
436	COc1ccc(cc1)N1CCN(CC1)C(=O)CN1C(=O)SC(=Cc2c(OC)cc(OC)cc2OC)C1=O	>50
437	COc1cc(OC)c(C=C2SC(=O)N(CC(=O)N3CCN(CC3)Oc3ccccc3)C2=O)c(OC)c1	33.75
438	COc1cc(OC)c(C=C2SC(=O)N(CC(=O)N3CCN(CC3)c3ccccc3Cl)C2=O)c(OC)c1	12.64
439	COc1cc(OC)c(C=C2SC(=O)N(CC(=O)N3CCN(CC3)c3cccc(Cl)c3)C2=O)c(OC)c1	16.25
440	COc1cc(OC)c(C=C2SC(=O)N(CC(=O)N3CCN(CC3)c3ccc(Cl)cc3)C2=O)c(OC)c1	11.23
441	COc1cc(OC)c(C=C2SC(=O)N(CC(=O)N3CCN(CC3)c3ccc(cc3)C#N)C2=O)c(OC)c1	12.24
442	COc1cc(OC)c(C=C2SC(=O)NC2=O)c(OC)c1	47.84
443	COc1cc(OC)c(C=C2SC(=O)N(C)C2=O)c(OC)c1	>50
444	CCN1C(=O)SC(=Cc2c(OC)cc(OC)cc2OC)C1=O	>50
445	COc1cc(OC)c(C=C2SC(=O)N(Cc3ccccc3)C2=O)c(OC)c1	36.24
446	COc1cc(OC)c(C=C2SC(=O)N(Cc3ccc(C)cc3)C2=O)c(OC)c1	43.35
447	COc1cc(OC)c(C=C2SC(=O)N(Cc3ccc(F)cc3F)C2=O)c(OC)c1	29.08
448	COc1cc(OC)c(C=C2SC(=O)N(Cc3ccc(F)cc3)C2=O)c(OC)c1	>50
449	COc1cc(OC)c(C=C2SC(=O)N(Cc3ccc(cc3)C(F)(F)F)C2=O)c(OC)c1	>50
450	COc1cccc(CN2C(=O)SC(=Cc3c(OC)cc(OC)cc3OC)C2=O)c1	>50
451	COc1cc(OC)c(C=C2SC(=O)N(C2=O)C23CC4CC(CC(C4)C2)C3)c(OC)c1	29.08
456	CC(C)C[C@H](N1C(=O)c2ccccc2C1=O)C(=O)N1CCCC1		28
457	O=C([C@H](Cc1ccccc1)N1C(=O)c2ccccc2C1=O)N1CCCC1		16
458	CC(C)[C@H](N1C(=O)c2ccccc2C1=O)C(=O)N1CCCC1		34
459	CC[C@@H](C)[C@H](N1C(=O)c2ccccc2C1=O)C(=O)N1CCCC1		30
460	CC(C)C[C@H](N1C(=O)c2ccccc2C1=O)C(=O)N1CCCCC1		36
461	O=C([C@H](Cc1ccccc1)N1C(=O)c2ccccc2C1=O)N1CCCCC1		30
462	CC(C)[C@H](N1C(=O)c2ccccc2C1=O)C(=O)N1CCCCC1		31
463	CC[C@@H](C)[C@H](N1C(=O)c2ccccc2C1=O)C(=O)N1CCCCC1		32
464	CC(C)C[C@H](N1C(=O)c2ccccc2C1=O)C(=O)N1CCC(Cc2ccccc2)CC1		35
465	O=C([C@H](Cc1ccccc1)N1C(=O)c2ccccc2C1=O)N1CCC(Cc2ccccc2)CC1		32
466	CC(C)[C@H](N1C(=O)c2ccccc2C1=O)C(=O)N1CCC(Cc2ccccc2)CC1		30
467	CC[C@H](C)[C@H](N1C(=O)c2ccccc2C1=O)C(=O)N1CCC(Cc2ccccc2)CC1		41
468	CC(C)C[C@H](N1C(=O)c2ccccc2C1=O)C(=O)N1CCOCC1		27
469	O=C([C@H](Cc1ccccc1)N1C(=O)c2ccccc2C1=O)N1CCOCC1		20
470	CC(C)[C@H](N1C(=O)c2ccccc2C1=O)C(=O)N1CCOCC1		28
471	CC[C@@H](C)[C@H](N1C(=O)c2ccccc2C1=O)C(=O)N1CCOCC1		32
472	CC(C)CC(N1C(=O)c2ccccc2C1=O)C(=O)N1CCN(CC1)C(=O)C(CC(C)C)N1C(=O)c2ccccc2C1=O		35
473	O=C(C(Cc1ccccc1)N1C(=O)c2ccccc2C1=O)N1CCN(CC1)C(=O)C(Cc1ccccc1)N1C(=O)c2ccccc2C1=O		23
474	CC(C)C(N1C(=O)c2ccccc2C1=O)C(=O)N1CCN(CC1)C(=O)C(C(C)C)N1C(=O)c2ccccc2C1=O		31
475	CCC(C)C(CN1CCN(CC1)C(=O)C(C(C)CC)N1C(=O)c2ccccc2C1=O)N1C(=O)c2ccccc2C1=O		32
476	[O-][N+](=O)c1cccc(c1)C(=O)\C=C\c1cccc2ccccc12	12
477	[O-][N+](=O)c1cccc(c1)C(=O)\C=C\c1ccc2ccccc2c1	>20
478	Clc1ccc(\C=C\C(=O)c2ccc3ccccc3c2)c(Cl)c1	>20
479	[O-][N+](=O)c1cccc(\C=C\C(=O)c2ccc3ccccc3c2)c1	19.1
480	CC1CCC(O1)\C=C\C(=O)c1ccc2OCOc2c1	11.2
481	COc1cc(OC)c(\C=C\C(=O)c2ccc3OCOc3c2)cc1OC	>20
482	[O-][N+](=O)c1cccc(\C=C\C(=O)c2ccc3OCOc3c2)c1	14.8
483	[O-][N+](=O)c1cccc(c1)C(=O)\C=C\c1ccc2OCOc2c1	8.5
484	COc1cc(OC)c(\C=C\C(=O)c2cccc(c2)[N+]([O-])=O)cc1OC	9.5
485	COc1cc(OC)c(cc1OC)C(=O)\C=C\c1cccc(Cl)c1	>20
486	COc1cc(OC)c(cc1OC)C(=O)\C=C\c1ccc(o1)-c1cc(ccc1Cl)C(F)(F)F	4.9
487	COc1cc(cc(OC)c1OC)C(=O)\C=C\c1ccc(C)o1	>20
488	COc1cc(cc(OC)c1OC)C(=O)\C=C\c1cccs1	>20
489	COc1cc(OC)c(C(=O)\C=C\c2ccc(Cl)c(Cl)c2)c(OC)c1	>20
490	CCCCCOC(=O)c1cc(O)c(O)c(O)c1	>20
491	CCCCCCOC(=O)c1cc(O)c(O)c(O)c1	>20
492	CCCCCCCCOC(=O)c1cc(O)c(O)c(O)c1	>20
493	C(CCCCNc1c2CCCCc2nc2ccccc12)CCCNc1c2CCCCc2nc2ccccc12	17.1
494	C(CCCCNc1c2CCCCc2nc2ccccc12)CCCCNc1c2CCCCc2nc2ccccc12	11.5
495	Clc1ccc2c(NCCCCCCNc3c4CCCCc4nc4cc(Cl)ccc34)c3CCCCc3nc2c1	17.3
496	CC1CCc2c(C1)nc1ccc(cc1c2NCCCCCCNc1c2CCC(C)Cc2nc2ccc(cc12)[N+]([O-])=O)[N+]([O-])=O	5.2
497	COc1ccc2nc3CCCCc3c(NCCCCCCCCCNc3c4CCCCc4nc4ccc(OC)cc34)c2c1	14.9
499	FC(F)(F)c1cc(Cl)ccc1NC(=O)OCC1N=C(c2ccccc2)c2ccccc2N(CC(=O)NCC2CC(Br)=NO2)C1=O			5.48
500	FC(F)(F)c1cc(Cl)ccc1NC(=O)OCC1N=C(c2ccccc2)c2ccccc2N(CC(=O)N2CC3ON=C(Br)C3C2)C1=O			6
501	BrC1=NOC(C1)C(=O)CN1c2ccccc2C(=NCC1=O)c1ccccc1			11.08
502	BrC1=NOC2CN(CC12)C(=O)CN1c2ccccc2C(=NCC1=O)c1ccccc1			17.7
503	Clc1ccc(NC(=O)OC[C@H]2N=C(c3ccccc3)c3ccccc3N(CC[C@@H]3CC(Br)=NO3)C2=O)c(c1)C(Cl)(Cl)Cl			1.63
504	Clc1ccc(NC(=O)OC[C@H]2N=C(c3ccccc3)c3ccccc3N(CCC[C@@H]3CC(Br)=NO3)C2=O)c(c1)C(Cl)(Cl)Cl			3.4
505	Clc1ccc(NC(=O)OC[C@H]2N=C(c3ccccc3)c3ccccc3N(CCCC[C@@H]3CC(Br)=NO3)C2=O)c(c1)C(Cl)(Cl)Cl			0.76
506	BrC1=NOC(CCN2c3ccccc3C(=NCC2=O)c2ccccc2)C1			4.86
507	BrC1=NOC(CCCN2c3ccccc3C(=NCC2=O)c2ccccc2)C1			4.49
508	BrC1=NOC(CCCCN2c3ccccc3C(=NCC2=O)c2ccccc2)C1			10.6
509	CC(C)(C)[Si](C)(C)OC[C@H]1N=C(c2ccccc2)c2ccccc2N(CC[C@@H]2CC(Br)=NO2)C1=O			1.17
510	CC(C)(C)[Si](C)(C)OC[C@H]1N=C(c2ccccc2)c2ccccc2N(CCC[C@@H]2CC(Br)=NO2)C1=O			1.36
511	CC(C)(C)[Si](C)(C)OC[C@H]1N=C(c2ccccc2)c2ccccc2N(CCCC[C@@H]2CC(Br)=NO2)C1=O			0.23
512	CCCCOC(=O)C1C(Oc2c1c(\C=C\C(=O)OC(Cc1ccc(O)c(O)c1)C(O)=O)ccc2O)c1ccc(O)c(O)c1	3.18
513	COC(=O)C(Cc1ccc(O)c(O)c1)OC(=O)\C=C\c1ccc(O)c2OC(C(C(=O)OC)c12)c1ccc(O)c(O)c1	3.77
514	Oc1ccc(cc1)C1CCc2c(O)cc3OC4(Oc5cc(O)cc(O)c5C(=O)C4(O)c3c2O1)c1ccc(O)cc1	5.23
515	CCOC(=O)c1c(O)cc(O)c2CCC(Oc12)c1ccc(O)cc1	9.12
516	OC1OC(OC2C(Oc3cc(O)cc(O)c3C2=O)c2ccc(O)c(O)c2)C(O)C(O)C1O	15.74
517	COc1cc(OC2OC(COC3OCC(O)C(O)C3O)C(O)C(O)C2O)c2c(c1)oc(cc2=O)-c1ccc(O)cc1	17.13
518	OC1C(Oc2cc(O)cc(O)c2C1=O)c1cc(O)c(O)c(O)c1	44.81
519	CC1OC(OC2C(O)C(COC(=O)\C=C\c3ccc(O)c(O)c3)OC3OCC(OC23)c2ccc(O)c(O)c2)C(O)C(O)C1O	53.12
520	Oc1cc(O)c2C(=O)CC(Oc2c1)c1cc(O)c(O)c(O)c1	56.92
521	COC(=O)CC1OC(Oc2c(oc3cc(O)cc(O)c3c2=O)-c2cc(OC)c(O)c(OC)c2)C(O)C(O)C1O	68.19
522	O=C(CCc1ccc(cc1)S(=O)(=O)NCCc1ccccc1)Nc1ccc2OCCOc2c1	54.2	23
523	O=C(Cc1ccc(cc1)S(=O)(=O)NCCc1ccccc1)Nc1ccc2OCCOc2c1		<5
524	O=C(Nc1ccc2OCCOc2c1)c1ccc(cc1)S(=O)(=O)NCCc1ccccc1		<5
525	O=C(CCc1ccc(cc1)S(=O)(=O)NCc1ccccc1)Nc1ccc2OCCOc2c1		<5
526	COc1cccc(NS(=O)(=O)c2ccc(CCC(=O)Nc3ccc4OCCOc4c3)cc2)c1		17.9
527	COc1ccc(NS(=O)(=O)c2ccc(CCC(=O)Nc3ccc4OCCOc4c3)cc2)cc1OC		6.3
528	Fc1ccc(NS(=O)(=O)c2ccc(CCC(=O)Nc3ccc4OCCOc4c3)cc2)cc1Cl	13.2	32.7
529	O=C(CCc1ccc(cc1)S(=O)(=O)NCCc1ccccc1)Nc1nc2ccccc2s1	8.9	41.5
530	O=C(CCc1ccc(cc1)S(=O)(=O)NCCc1ccccc1)NCc1cccs1		15.2
531	O=C(CCc1ccc(cc1)S(=O)(=O)NCCc1ccccc1)NCc1ccccn1		10.7
532	CCc1nnc(NC(=O)CCc2ccc(cc2)S(=O)(=O)NCCc2ccccc2)s1	8.1	46.5
533	COc1ccc(NC(=O)CCc2ccc(cc2)S(=O)(=O)NCCc2ccccc2)cc1OC		15
534	COc1ccc(NC(=O)CCc2ccc(cc2)S(=O)(=O)NCCc2ccccc2)cc1O		13.6
535	O=C(CCc1ccc(cc1)S(=O)(=O)NCCc1ccccc1)Nc1nc(cs1)-c1ccccc1	2.7	94.5
536	CCc1nnc(NC(=O)CCc2ccc(cc2)S(=O)(=O)Nc2ccc(F)c(Cl)c2)s1	9.8	45.1
537	CCc1nnc(NC(=O)CCc2ccc(cc2)S(=O)(=O)Nc2ccc(F)cc2)s1	7	72.9
538	NC(=O)c1c(NCC(=O)CSc2nc3scc(-c4ccccc4)c3c(=O)n2CC=C)sc2CCCc12	2.4	53.1
539	CC(Sc1nc(n[nH]1)-c1ccccc1O)C(=O)Nc1cccc(Cl)c1	5.8	71.4
540	Cc1c(Cl)cccc1-c1ccc(\C=N\Nc2nncn2\N=C/c2ccc(o2)-c2cccc(Cl)c2C)o1	6.4	56.5
541	OC(=O)c1cc(ccc1Cl)-c1ccc(\C=C2\SC(=O)N(CC(=O)Nc3ccc4OCOc4c3)C2=O)o1	10.9	41.4
542	Clc1ccc(cc1Cl)-c1ccc(\C=N\NC(=O)CNC(=O)COc2ccc3ccccc3c2)o1	13.2	48.5
543	CCOC(=O)c1ccc(NC(=O)CSc2nnc(-c3ccccc3Br)n2CC)cc1	17.1	38.3
544	O=C(NC(Cc1c[nH]c2ccccc12)C(=O)NCc1ccccc1)Oc1ccccc1	29.7	29.4
546	CCOC(=O)c1c(CC(=O)CSc2nnc3sc4ccccc4n23)scc1-c1ccc(cc1)-c1ccccc1	15	36.6
547	Cc1nnc(SCC(=O)Nc2ccc3nc(SCc4cccc5ccccc45)sc3c2)s1	15	44
548	Clc1cccc(OCC(=O)Nc2nc(cs2)-c2ccc(cc2)S(=O)(=O)N2CCOCC2)c1	20-50	25.2
549	Clc1ccc(COc2ccccc2\C=N\NC(=O)CN2NNC(=C2)c2ccccc2)c(Cl)c1	20-50	28.9
550	CC(=O)c1ccc(cc1)-c1ccc(\C=N\Nc2nc(nc(n2)N2CCCCC2)N2CCCCC2)o1	20-50	27.9
551	Clc1ccc(NC(=O)CSc2nnc(SCC(=O)Nc3ccc(Cl)cc3)s2)cc1	20-50	28.2
552	O=C(Cc1ccc(cc1)S(=O)(=O)c1cccc(c1)S(=O)(=O)N1CCOCC1)OCC(=O)c1ccccc1	20-50	36.9
553	COc1cc(NS(=O)(=O)c2ccc(NC(=O)c3cc(nc4ccccc34)-c3cccc(C)c3)cc2)ncn1	20-50	26.9
554	Cc1ccc(NC(=O)CN2C(=O)S\C(=C\c3ccc(o3)-c3ccc(C)c(c3)C(O)=O)C2=O)cc1	20-50	29
555	CCn1c(CNC(=O)Cc2ccc(OC)cc2)nnc1SCC(=O)Nc1ccc(Cl)c(Cl)c1	20-50	25.9
556	Cc1cccc(OCC(=O)Nc2nc(cs2)-c2ccc(cc2)S(=O)(=O)N2CCOCC2)c1	>50	21.3
557	COc1ccc(OCC(=O)NC(=S)Nc2cccc(-c3nc4ncccc4o3)c2C)cc1	>50	20.2
558	Cc1cc(C)nc(NS(=O)(=O)c2ccc(NC(=S)NC(=O)c3ccccc3)cc2)n1	>50	20.2
559	Brc1ccc(cc1)C(=O)NNC(=O)Cc1nnc(NC(=O)c2ccc(Br)cc2)s1	>50	20.2
560	CC(=O)c1ccc(NC(=O)CSc2nnc(COc3ccc4ccccc4c3)n2-c2ccccc2)cc1	>50	23.4
561	CC(=O)c1ccc(NC(=O)CSc2nnc(COc3ccc4cccnc4c3)n2-c2ccccc2)cc1	>50	21.9
562	COc1ccc(cc1)C(=O)NNC(=O)CSc1nnc(COc2ccc3cccnc3c2)n1C	>50	20.8
563	COc1cccc(\C=N\NC(=O)C2=NN(Cc3ccc(Cl)cc3Cl)CC2)c1O	>50	21.8
564	CC(NC(=O)COc1ccc2ccccc2c1)C(=O)N\N=C\c1cccc(Cl)c1Cl	>50	25.1
565	CCc1ccc(OCc2nnc(SCC(=O)Nc3cccc4ccccc34)o2)cc1	>50	21.9
567	Oc1ccc(cc1)-c1coc2cc(O)cc(O)c2c1=O		29.8
568	Oc1ccc(cc1)-c1coc2cc(O)ccc2c1=O		10.3
569	Oc1ccc(cc1)[C@@H]1CC(=O)c2c(O)cc(O)cc2O1		15.3
570	COc1ccc(cc1O)[C@@H]1CC(=O)c2c(O)cc(O)cc2O1		8.9
571	Oc1cc(O)c2c(c1)oc(cc2=O)-c1ccccc1		24.6
572	Oc1ccc(cc1)-c1cc(=O)c2c(O)cc(O)cc2o1		33.3
573	Oc1cc(O)c2c(c1)oc(cc2=O)-c1ccc(O)c(O)c1	0.1	70.9
574	Oc1ccc(cc1)-c1oc2cc(O)cc(O)c2c(=O)c1O	0.2	76.2
575	Oc1cc(O)c2c(c1)oc(-c1cc(O)c(O)c(O)c1)c(O)c2=O	0.1	76.4
576	Oc1cc(O)c2c(c1)oc(-c1ccc(O)c(O)c1)c(O)c2=O	0.3	75.8
577	Oc1ccc(c(O)c1)-c1oc2cc(O)cc(O)c2c(=O)c1O	0.2	79.9
578	O[C@@H]1[C@H](Oc2cc(O)cc(O)c2C1=O)c1ccc(O)c(O)c1		16.9
579	Oc1ccc2c(c1)oc(-c1ccc(O)c(O)c1)c(O)c2=O	0.3	67.8
